# Supplementary material for: Assessing Influence of Mismatch Repair Mutations on Survival in Patients After Resection of Pancreatic Ductal and Periampullary Adenocarcinoma
Source: J Clin Med. 2024 Oct 17;13(20):6185. doi: 10.3390/jcm13206185 (PMC11508431; doi:10.3390/jcm13206185)
Supplement: Supplementary file 1 [file jcm-13-06185-s001.zip]

Archive with 1 entries (1 files):
- jcm-3140287-supplementary.pdf
